# Supplementary material for: Cost-effectiveness of mini-laparotomy in patients with colorectal cancers: A propensity scoring matching approach
Source: PLoS One. 2019 Jan 9;14(1):e0209970. doi: 10.1371/journal.pone.0209970 (PMC6326502; doi:10.1371/journal.pone.0209970)
Supplement: S1 File — (XLSX) [file pone.0209970.s002.xlsx]

## Sheet: Sheet1
ID	optype	B_DATE	BMI	ASA	CCI	op_cost	o_cost	i_cost	all_cost	D_DATE	D_DATE_2	D_CODE	ICD10	D_CODE_2	survival_day_all	survival_day_1y	survival_all	survival_1y	ly	utility	qaly	INDATE	OUTDATE	OPDATE	ALOS	ALOS_OP	age	sex	age_D	age_d1	age_d2	BMI_D	bmi_d1	bmi_d2	tumor_location_D	tumor_location	CCI_D	cci_d1	cci_d2	obstruction	peritonitis	ASA_D	asa_d1	AJCC_D	ajcc_d1	ajcc_d2	moderate_D	moderate_d1	moderate_d2
1	0	19240906	26.4792	3	0	190049	150510	254164	404674	20091112	2009-11-12		N390	599	657	365	1	0	1	0.888	0.888	20080121	20080211	2008-01-25	21	17	83	1	3	0	1	3	0	1	153	0	1	0	0	0	0	2	1	2	1	0	2	1	0
3	0	19540306	21.6441	3	0	167129	33071.2	521408	554479	#NULL!	2013-12-31				1846	365	0	0	1	0.888	0.888	20081129	20081216	2008-12-11	17	5	54	1	1	0	0	2	1	0	154	1	1	0	0	0	0	2	1	3	0	1	2	1	0
5	1	19281008	16.9984	3	2	164339	25179.4	164339	189518	20100324	2010-03-24		E149	E14.9	478	365	1	0	1	0.919	0.919	20081128	20081220	2008-12-01	22	19	80	1	3	0	1	1	0	0	153	0	2	1	0	0	0	2	1	2	1	0	2	1	0
23	1	19301204	24.2346	3	0	108357	126198	108357	234555	20110131	2011-01-31		C269	159.9	764	365	1	0	1	0.919	0.919	20081224	20090105	2008-12-28	12	8	78	1	3	0	1	3	0	1	153	0	1	0	0	1	0	2	1	3	0	1	3	0	1
26	0	19370515	23.1792	3	2	126620	228053	222387	450441	#NULL!	2013-12-31				1895	365	0	0	1	0.888	0.888	20081014	20081031	2008-10-23	17	8	71	0	2	1	0	2	1	0	153	0	2	1	0	0	0	2	1	3	0	1	2	1	0
32	1	19560107	24.4292	2	1	94134.8	90582.3	94134.8	184717	#NULL!	2013-12-31				1849	365	0	0	1	0.919	0.919	20081203	20081217	2008-12-08	14	9	52	0	1	0	0	3	0	1	153	0	2	1	0	0	0	1	0	2	1	0	3	0	1
35	0	19550514	29.6427	3	1	86295.5	16477.9	86295.5	102773	#NULL!	2013-12-31				1847	365	0	0	1	0.888	0.888	20081205	20081217	2008-12-10	12	7	53	1	1	0	0	3	0	1	153	0	2	1	0	0	0	2	1	2	1	0	3	0	1
38	0	19240103	19.9762	3	1	88085.6	19328	88085.6	107414	20090707	2009-07-07		C189	153	243	243	1	1	0.665753	0.888	0.591189	20081104	20081114	2008-11-06	10	8	84	1	3	0	1	2	1	0	153	0	2	1	0	0	0	2	1	3	0	1	2	1	0
67	1	19430702	27.5312	3	1	111273	12360	111273	123633	#NULL!	2013-12-31				2119	365	0	0	1	0.919	0.919	20080307	20080322	2008-03-13	15	9	64	1	1	0	0	3	0	1	153	0	2	1	0	0	0	2	1	1	0	0	1	0	0
72	0	19360802	24.0055	3	6	116844	187822	173821	361642	20080705	2008-07-05		C189	153	159	159	1	1	0.435616	0.888	0.386827	20080124	20080206	2008-01-28	13	9	71	0	2	1	0	3	0	1	153	0	3	0	1	0	0	2	1	3	0	1	2	1	0
78	0	19430825	18.0737	3	0	93397.3	51922.3	877637	929560	20100703	2010-07-03		C182	153	883	365	1	0	1	0.888	0.888	20080124	20080206	2008-02-01	13	5	64	1	1	0	0	1	0	0	153	0	1	0	0	0	0	2	1	3	0	1	2	1	0
80	0	19220104	21.8459	3	1	247713	35933.6	247713	283647	#NULL!	2013-12-31				871	365	0	0	1	0.888	0.888	20110808	20110823	2011-08-13	15	10	89	1	3	0	1	2	1	0	153	0	2	1	0	0	0	2	1	2	1	0	3	0	1
81	0	19470801	25.7593	2	2	118861	58390	162424	220814	#NULL!	2013-12-31				713	365	0	0	1	0.781	0.781	20120116	20120130	2012-01-18	14	12	64	1	1	0	0	3	0	1	154	1	2	1	0	0	0	1	0	2	1	0	2	1	0
83	1	19421119	29.604	3	2	133406	6099.66	133406	139505	#NULL!	2013-12-31				1905	365	0	0	1	0.919	0.919	20081006	20081024	2008-10-13	18	11	65	0	2	1	0	3	0	1	153	0	2	1	0	0	0	2	1	1	0	0	2	1	0
85	0	19361023	18.992	3	1	180630	4610.4	180630	185240	#NULL!	2013-12-31				918	365	0	0	1	0.888	0.888	20110618	20110706	2011-06-27	18	9	74	0	2	1	0	2	1	0	153	0	2	1	0	0	0	2	1	1	0	0	1	0	0
87	0	19270624	27.5482	3	0	199137	12971.8	773079	786051	20120920	2012-09-20		C20	154	1550	365	1	0	1	0.888	0.888	20080616	20080707	2008-06-23	21	14	80	0	3	0	1	3	0	1	154	1	1	0	0	0	0	2	1	3	0	1	2	1	0
89	1	19531025	26.2976	2	1	103056	8683.93	103056	111740	#NULL!	2013-12-31				2021	365	0	0	1	0.919	0.919	20080617	20080630	2008-06-19	13	11	54	0	1	0	0	3	0	1	153	0	2	1	0	0	0	1	0	1	0	0	2	1	0
92	0	19360201	20.5002	3	1	96938.4	90384.6	136424	226808	#NULL!	2013-12-31				2080	365	0	0	1	0.888	0.888	20080416	20080429	2008-04-21	13	8	72	0	2	1	0	2	1	0	154	1	2	1	0	0	0	2	1	3	0	1	2	1	0
94	0	19370126	20.1383	3	0	91225	92760.8	91225	183986	#NULL!	2013-12-31				2073	365	0	0	1	0.888	0.888	20080424	20080507	2008-04-28	13	9	71	0	2	1	0	2	1	0	154	1	1	0	0	0	0	2	1	2	1	0	2	1	0
96	0	19640302	19.7239	2	0	95832	18008	95832	113840	#NULL!	2013-12-31				473	365	0	0	1	0.888	0.888	20120905	20120920	2012-09-14	15	6	48	1	1	0	0	2	1	0	153	0	1	0	0	0	0	1	0	1	0	0	2	1	0
97	0	19360309	20.8247	3	0	88850.2	10745.7	88850.2	99595.9	#NULL!	2013-12-31				1005	365	0	0	1	0.888	0.888	20110331	20110409	2011-04-01	9	8	75	1	3	0	1	2	1	0	153	0	1	0	0	0	0	2	1	2	1	0	2	1	0
98	0	19350905	21.9899	3	1	192352	74070.4	192352	266423	20100413	2010-04-13		C269	159.9	565	365	1	0	1	0.888	0.888	20080912	20081003	2008-09-25	21	8	73	0	2	1	0	2	1	0	153	0	2	1	0	0	0	2	1	3	0	1	2	1	0
99	0	19490526	23.3159	3	1	113876	17753.1	113876	131629	#NULL!	2013-12-31				1016	365	0	0	1	0.888	0.888	20110316	20110330	2011-03-21	14	9	61	0	1	0	0	2	1	0	154	1	2	1	0	0	0	2	1	1	0	0	2	1	0
102	1	19230916	25.7778	3	2	155944	19295	155944	175239	#NULL!	2013-12-31				1954	365	0	0	1	0.919	0.919	20080815	20080906	2008-08-25	22	12	84	1	3	0	1	3	0	1	154	1	2	1	0	0	0	2	1	3	0	1	2	1	0
105	1	19571110	21.2177	3	0	97630.6	127650	97630.6	225281	#NULL!	2013-12-31				1128	365	0	0	1	0.919	0.919	20101125	20101206	2010-11-29	11	7	53	0	1	0	0	2	1	0	153	0	1	0	0	0	0	2	1	2	1	0	2	1	0
106	0	19470709	23.533	3	2	257961	94226.5	317725	411952	20091129	2009-11-29		C184	153	472	365	1	0	1	0.888	0.888	20080809	20080913	2008-08-14	35	30	61	1	1	0	0	2	1	0	153	0	2	1	0	0	0	2	1	3	0	1	2	1	0
106	1	19530120	24.9021	2	0	85332.4	4643.24	85332.4	89975.6	#NULL!	2013-12-31				1119	365	0	0	1	0.919	0.919	20101206	20101215	2010-12-08	9	7	57	0	1	0	0	3	0	1	153	0	1	0	0	1	0	1	0	1	0	0	2	1	0
108	1	19501118	24.8603	2	0	99403.2	4792.59	99403.2	104196	#NULL!	2013-12-31				1147	365	0	0	1	0.919	0.919	20101107	20101117	2010-11-10	10	7	59	1	1	0	0	3	0	1	153	0	1	0	0	0	0	1	0	1	0	0	2	1	0
112	1	19351024	23.8076	3	2	156489	71761.7	171247	243009	#NULL!	2013-12-31				2423	365	0	0	1	0.919	0.919	20070510	20070529	2007-05-14	19	15	71	0	2	1	0	2	1	0	153	0	2	1	0	0	0	2	1	3	0	1	2	1	0
113	0	19500908	23.1834	2	6	134221	2991.72	134221	137213	#NULL!	2013-12-31				2408	365	0	0	1	0.888	0.888	20070526	20070625	2007-05-29	30	27	56	0	1	0	0	2	1	0	154	1	3	0	1	0	0	1	0	3	0	1	2	1	0
113	1	19561124	20.0133	3	0	130441	22194.4	185870	208064	20120623	2012-06-23		X67	X67	579	365	1	0	1	0.989	0.989	20101113	20101129	2010-11-22	16	7	53	0	1	0	0	2	1	0	154	1	1	0	0	0	0	2	1	2	1	0	2	1	0
119	0	19490905	22.9982	2	0	114228	10132.9	114228	124361	20121118	2012-11-18		C187	153	2001	365	1	0	1	0.888	0.888	20070523	20070613	2007-05-28	21	16	57	1	1	0	0	2	1	0	154	1	1	0	0	0	0	1	0	2	1	0	2	1	0
124	0	19570909	24.2215	2	2	108125	16994.8	108125	125119	#NULL!	2013-12-31				2297	365	0	0	1	0.888	0.888	20070913	20070927	2007-09-17	14	10	50	0	1	0	0	3	0	1	153	0	2	1	0	0	0	1	0	2	1	0	2	1	0
125	1	19290102	17.906	3	0	157118	24783.9	157118	181902	20120730	2012-07-30		I619	431	728	365	1	0	1	1	1	20100729	20100818	2010-08-02	20	16	81	1	3	0	1	1	0	0	153	0	1	0	0	0	0	2	1	1	0	0	2	1	0
125	1	19511121	22.9753	2	0	148642	13468.1	178460	191928	#NULL!	2013-12-31				2318	365	0	0	1	0.919	0.919	20070823	20070908	2007-08-27	16	12	55	0	1	0	0	2	1	0	153	0	1	0	0	0	0	1	0	2	1	0	2	1	0
129	1	19301008	19.5965	3	0	118972	79299.8	118972	198272	#NULL!	2013-12-31				2546	365	0	0	1	0.919	0.919	20070107	20070120	2007-01-11	13	9	76	0	3	0	1	2	1	0	153	0	1	0	0	0	0	2	1	3	0	1	2	1	0
131	1	19370428	25.6627	3	2	96514	6632.93	96514	103147	#NULL!	2013-12-31				2532	365	0	0	1	0.919	0.919	20070123	20070205	2007-01-25	13	11	69	0	2	1	0	3	0	1	153	0	2	1	0	0	0	2	1	2	1	0	2	1	0
139	0	19560417	26.5415	2	0	100288	5699.89	327084	332784	#NULL!	2013-12-31				2465	365	0	0	1	0.888	0.888	20070329	20070411	2007-04-02	13	9	50	0	1	0	0	3	0	1	153	0	1	0	0	0	0	1	0	3	0	1	2	1	0
141	0	19451025	23.7228	2	2	193626	110695	193626	304321	#NULL!	2013-12-31				2469	365	0	0	1	0.888	0.888	20070321	20070428	2007-03-29	38	30	61	0	1	0	0	2	1	0	154	1	2	1	0	0	0	1	0	2	1	0	2	1	0
145	1	19330303	25.9431	3	0	149833	14211.7	264067	278279	#NULL!	2013-12-31				2451	365	0	0	1	0.919	0.919	20070412	20070503	2007-04-16	21	17	74	1	2	1	0	3	0	1	154	1	1	0	0	0	0	2	1	2	1	0	2	1	0
147	1	19311120	22.2321	3	0	179180	66123.9	412576	478700	20080419	2008-04-19		C189	153	362	362	1	1	0.991781	0.919	0.911447	20070410	20070504	2007-04-23	24	11	75	0	3	0	1	2	1	0	154	1	1	0	0	0	0	2	1	3	0	1	2	1	0
150	0	19291118	29.6487	3	1	117098	14346.6	117098	131444	20121226	2012-12-26		C20	154	2057	365	1	0	1	0.888	0.888	20070507	20070521	2007-05-10	14	11	77	1	3	0	1	3	0	1	154	1	2	1	0	0	0	2	1	1	0	0	2	1	0
154	0	19321017	16.8889	3	0	112039	6147.15	112039	118186	#NULL!	2013-12-31				2433	365	0	0	1	0.888	0.888	20070501	20070521	2007-05-04	20	17	74	1	2	1	0	1	0	0	153	0	1	0	0	1	0	2	1	2	1	0	3	0	1
155	0	19451202	23.0899	3	1	119850	7874.13	119850	127724	#NULL!	2013-12-31				2444	365	0	0	1	0.888	0.888	20070411	20070504	2007-04-23	23	11	61	0	1	0	0	2	1	0	153	0	2	1	0	0	0	2	1	2	1	0	2	1	0
159	1	19250710	21.5287	3	0	165500	32025.8	245631	277657	#NULL!	2013-12-31				1350	365	0	0	1	0.823	0.823	20100418	20100501	2010-04-21	13	10	84	0	3	0	1	2	1	0	154	1	1	0	0	0	0	2	1	1	0	0	2	1	0
160	0	19470921	35.3918	2	0	124624	6316.21	124624	130940	#NULL!	2013-12-31				2262	365	0	0	1	0.888	0.888	20071018	20071101	2007-10-22	14	10	60	1	1	0	0	3	0	1	153	0	1	0	0	0	0	1	0	3	0	1	2	1	0
165	1	19420815	19.2308	2	0	118803	121685	118803	240488	#NULL!	2013-12-31				2395	365	0	0	1	0.919	0.919	20070608	20070623	2007-06-11	15	12	64	1	1	0	0	2	1	0	153	0	1	0	0	0	0	1	0	3	0	1	2	1	0
168	0	19300503	28.2597	2	0	135223	5600.38	135223	140824	20110428	2011-04-28		C20	154	1428	365	1	0	1	0.888	0.888	20070528	20070613	2007-05-31	16	13	77	1	3	0	1	3	0	1	154	1	1	0	0	0	0	1	0	1	0	0	2	1	0
173	1	19310509	23.3275	3	0	150749	6488.48	150749	157238	#NULL!	2013-12-31				2353	365	0	0	1	0.919	0.919	20070719	20070807	2007-07-23	19	15	76	0	3	0	1	2	1	0	153	0	1	0	0	0	0	2	1	2	1	0	2	1	0
175	0	19230410	20.8708	3	1	385415	23293.9	385415	408709	#NULL!	2013-12-31				2371	365	0	0	1	0.888	0.888	20070702	20070801	2007-07-05	30	27	84	0	3	0	1	2	1	0	154	1	2	1	0	0	0	2	1	1	0	0	2	1	0
177	1	19540917	23.8	2	7	152386	221522	152386	373908	#NULL!	2013-12-31				2371	365	0	0	1	0.919	0.919	20070626	20070719	2007-07-05	23	14	52	0	1	0	0	2	1	0	154	1	3	0	1	0	0	1	0	3	0	1	3	0	1
178	0	19330710	28.484	3	1	96241.1	4628.82	96241.1	100870	#NULL!	2013-12-31				2372	365	0	0	1	0.888	0.888	20070629	20070716	2007-07-04	17	12	73	1	2	1	0	3	0	1	153	0	2	1	0	0	0	2	1	2	1	0	2	1	0
179	0	19430619	18.4911	4	1	122989	5023.65	122989	128013	#NULL!	2013-12-31				2385	365	0	0	1	0.888	0.888	20070621	20070630	2007-06-21	9	9	64	1	1	0	0	1	0	0	154	1	2	1	0	0	0	2	1	2	1	0	2	1	0
180	1	19300609	18.8455	4	0	128967	11357.8	128967	140325	#NULL!	2013-12-31				1689	365	0	0	1	0.919	0.919	20090513	20090528	2009-05-17	15	11	78	1	3	0	1	2	1	0	154	1	1	0	0	1	0	2	1	2	1	0	2	1	0
182	0	19400504	24.0385	2	0	127732	96601.7	346600	443201	#NULL!	2013-12-31				2329	365	0	0	1	0.888	0.888	20070807	20070827	2007-08-16	20	11	67	1	2	1	0	3	0	1	153	0	1	0	0	0	0	1	0	3	0	1	3	0	1
185	1	19330601	19.0457	3	0	135270	82986.8	135270	218256	#NULL!	2013-12-31				1716	365	0	0	1	0.919	0.919	20090416	20090430	2009-04-20	14	10	75	1	3	0	1	2	1	0	153	0	1	0	0	0	0	2	1	2	1	0	2	1	0
189	1	19360207	21.1653	3	1	90567.4	235119	90567.4	325686	20101111	2010-11-11		C20	154	504	365	1	0	1	0.919	0.919	20090622	20090706	2009-06-25	14	11	73	1	2	1	0	2	1	0	154	1	2	1	0	0	0	2	1	3	0	1	2	1	0
192	1	19481120	26.4046	2	1	119065	11304.5	162080	173385	#NULL!	2013-12-31				2220	365	0	0	1	0.919	0.919	20071126	20071213	2007-12-03	17	10	59	0	1	0	0	3	0	1	153	0	2	1	0	0	0	1	0	2	1	0	2	1	0
199	0	19470820	23.2835	2	0	85805.4	16723	360887	377610	#NULL!	2013-12-31				2512	365	0	0	1	0.888	0.888	20070212	20070221	2007-02-14	9	7	59	0	1	0	0	2	1	0	153	0	1	0	0	0	0	1	0	3	0	1	3	0	1
220	1	19321022	34.2315	3	1	118422	138199	197447	335646	#NULL!	2013-12-31				2087	365	0	0	1	0.919	0.919	20080409	20080502	2008-04-14	23	18	75	1	3	0	1	3	0	1	153	0	2	1	0	0	1	2	1	3	0	1	2	1	0
224	1	19570203	25.8806	2	0	107327	72822	156517	229339	#NULL!	2013-12-31				2027	365	0	0	1	0.919	0.919	20080613	20080627	2008-06-13	14	14	51	0	1	0	0	3	0	1	154	1	1	0	0	1	0	1	0	3	0	1	2	1	0
233	1	19321010	19.313	3	1	113905	15958.8	113905	129863	#NULL!	2013-12-31				2060	365	0	0	1	0.919	0.919	20080507	20080521	2008-05-11	14	10	75	1	3	0	1	2	1	0	153	0	2	1	0	0	0	2	1	2	1	0	2	1	0
238	0	19310511	25.252	3	1	110248	158948	110248	269196	#NULL!	2013-12-31				2101	365	0	0	1	0.888	0.888	20080324	20080412	2008-03-31	19	12	76	0	3	0	1	3	0	1	153	0	2	1	0	0	0	2	1	3	0	1	2	1	0
252	0	19670604	17.9817	2	0	175945	2298.36	175945	178244	#NULL!	2013-12-31				2315	365	0	0	1	0.888	0.888	20070828	20070918	2007-08-30	21	19	40	1	1	0	0	1	0	0	154	1	1	0	0	0	0	1	0	1	0	0	2	1	0
254	0	19340912	25.5792	3	2	95356.3	9460.94	95356.3	104817	20110214	2011-02-14		E149	E14.9	1250	365	1	0	1	0.888	0.888	20070910	20070922	2007-09-13	12	9	73	1	2	1	0	3	0	1	153	0	2	1	0	0	0	2	1	2	1	0	2	1	0
256	1	19590131	24.3375	2	0	115307	4923.07	232293	237216	#NULL!	2013-12-31				2322	365	0	0	1	0.919	0.919	20070820	20070903	2007-08-23	14	11	48	1	1	0	0	3	0	1	153	0	1	0	0	1	1	1	0	3	0	1	2	1	0
265	0	19511225	23.2665	2	0	124757	34588.4	318483	353072	20090805	2009-08-05		C20	154	289	289	1	1	0.791781	0.888	0.703101	20081017	20081029	2008-10-20	12	9	56	0	1	0	0	2	1	0	154	1	1	0	0	0	0	1	0	3	0	1	2	1	0
266	1	19391010	19.3962	3	2	135908	269492	400135	669627	#NULL!	2013-12-31				628	365	0	0	1	0.751	0.751	20120409	20120423	2012-04-12	14	11	72	1	2	1	0	2	1	0	154	1	2	1	0	0	0	2	1	2	1	0	1	0	0
270	0	19310101	23.6476	3	2	164412	22436.8	164412	186849	#NULL!	2013-12-31				2381	365	0	0	1	0.888	0.888	20070621	20070707	2007-06-25	16	12	76	1	3	0	1	2	1	0	153	0	2	1	0	0	0	2	1	1	0	0	2	1	0
277	0	19721030	24.8016	#NULL!	0	128186	71357.4	763475	834833	#NULL!	2013-12-31				2059	365	0	0	1	0.888	0.888	20080512	20080520	2008-05-12	8	8	35	1	1	0	0	3	0	1	153	0	1	0	0	1	1	#NULL!	#NULL!	2	1	0	2	1	0
283	0	19370504	27.0588	3	0	134062	46480.8	783739	830220	20101214	2010-12-14		C189	153	972	365	1	0	1	0.888	0.888	20080408	20080428	2008-04-16	20	12	70	0	2	1	0	3	0	1	153	0	1	0	0	0	0	2	1	3	0	1	2	1	0
299	1	19390401	21.2153	2	1	102623	64334	397036	461370	#NULL!	2013-12-31				467	365	0	0	1	0.899	0.899	20120917	20120926	2012-09-20	9	6	73	1	2	1	0	2	1	0	153	0	2	1	0	0	0	1	0	3	0	1	3	0	1
306	1	19430102	20.5151	3	1	106898	115018	106898	221916	#NULL!	2013-12-31				498	365	0	0	1	1	1	20120814	20120827	2012-08-20	13	7	69	0	2	1	0	2	1	0	153	0	2	1	0	0	0	2	1	2	1	0	2	1	0
310	1	19380625	23.2166	3	2	133083	103050	133083	236133	#NULL!	2013-12-31				495	365	0	0	1	1	1	20120815	20120830	2012-08-23	15	7	74	0	2	1	0	2	1	0	154	1	2	1	0	0	0	2	1	3	0	1	2	1	0
315	1	19571201	27.9904	3	3	153546	130795	300476	431271	#NULL!	2013-12-31				484	365	0	0	1	1	1	20120824	20120914	2012-09-03	21	11	54	0	1	0	0	3	0	1	154	1	3	0	1	0	0	2	1	1	0	0	2	1	0
322	1	19480809	26.4157	3	1	165103	111545	165103	276648	#NULL!	2013-12-31				463	365	0	0	1	0.919	0.919	20120920	20121009	2012-09-24	19	15	64	0	1	0	0	3	0	1	153	0	2	1	0	0	0	2	1	2	1	0	2	1	0
323	1	19210302	19.1701	3	0	138670	108777	138670	247447	#NULL!	2013-12-31				461	365	0	0	1	0.817	0.817	20120923	20121006	2012-09-26	13	10	91	0	3	0	1	2	1	0	153	0	1	0	0	0	0	2	1	3	0	1	2	1	0
329	1	19490413	32.3829	2	2	185650	97504.8	394078	491583	#NULL!	2013-12-31				2192	365	0	0	1	0.919	0.919	20071227	20080131	2007-12-31	35	31	58	1	1	0	0	3	0	1	153	0	2	1	0	0	0	1	0	3	0	1	3	0	1
333	0	19220527	21.9076	4	4	313281	42289.6	645769	688058	20120201	2012-02-01		C189	153	1790	365	1	0	1	0.888	0.888	20070214	20070404	2007-03-09	49	26	84	0	3	0	1	2	1	0	153	0	3	0	1	0	0	2	1	2	1	0	2	1	0
334	0	19330514	26.1249	3	6	92323.9	281086	974561	1.25565e+06	20081103	2008-11-03		C189	153	357	357	1	1	0.978082	0.888	0.868537	20071110	20071117	2007-11-12	7	5	74	0	2	1	0	3	0	1	153	0	3	0	1	0	0	2	1	1	0	0	3	0	1
336	0	19331101	20.6025	3	2	100569	25839	137555	163394	#NULL!	2013-12-31				603	365	0	0	1	0.866	0.866	20120503	20120513	2012-05-07	10	6	78	1	3	0	1	2	1	0	153	0	2	1	0	0	0	2	1	3	0	1	3	0	1
340	0	1941	23.3091	3	2	157303	39879	182829	222708	#NULL!	2013-12-31				593	365	0	0	1	0.767	0.767	20120514	20120525	2012-05-17	11	8	71	1	2	1	0	2	1	0	153	0	2	1	0	0	0	2	1	2	1	0	1	0	0
344	0	19380817	19.1746	3	0	85029	126827	85029	211856	#NULL!	2013-12-31				573	365	0	0	1	0.866	0.866	20120603	20120611	2012-06-06	8	5	73	1	2	1	0	2	1	0	154	1	1	0	0	0	0	2	1	3	0	1	1	0	0
345	1	19560229	19.2894	4	2	216454	135734	216454	352189	#NULL!	2013-12-31				1909	365	0	0	1	0.919	0.919	20081003	20081021	2008-10-09	18	12	52	0	1	0	0	2	1	0	153	0	2	1	0	0	0	2	1	2	1	0	2	1	0
350	1	19490820	20.489	3	1	75199	3095	146524	149619	#NULL!	2013-12-31				446	365	0	0	1	0.667	0.667	20121008	20121019	2012-10-11	11	8	63	0	1	0	0	2	1	0	153	0	2	1	0	0	0	2	1	3	0	1	2	1	0
351	0	19530307	21.6206	3	2	80461.5	13680.5	438837	452517	#NULL!	2013-12-31				2178	365	0	0	1	0.888	0.888	20080112	20080122	2008-01-14	10	8	54	1	1	0	0	2	1	0	153	0	2	1	0	0	0	2	1	3	0	1	2	1	0
353	1	19490624	25.1559	2	0	95195	1177	95195	96372	#NULL!	2013-12-31				444	365	0	0	1	0.929	0.929	20121010	20121019	2012-10-13	9	6	63	0	1	0	0	3	0	1	153	0	1	0	0	0	0	1	0	3	0	1	2	1	0
359	1	19550501	21.5184	2	0	93234	11889	93234	105123	#NULL!	2013-12-31				428	365	0	0	1	0.886	0.886	20121025	20121104	2012-10-29	10	6	57	0	1	0	0	2	1	0	153	0	1	0	0	0	0	1	0	3	0	1	2	1	0
365	1	19550319	20.913	3	7	87897	102206	87897	190103	#NULL!	2013-12-31				421	365	0	0	1	1	1	20121102	20121111	2012-11-05	9	6	57	1	1	0	0	2	1	0	153	0	3	0	1	0	0	2	1	2	1	0	2	1	0
370	1	19771211	25.1532	2	1	105647	14224	105647	119871	#NULL!	2013-12-31				405	365	0	0	1	1	1	20121118	20121127	2012-11-21	9	6	34	1	1	0	0	3	0	1	154	1	2	1	0	0	0	1	0	2	1	0	2	1	0
373	1	19501128	24.5603	3	0	106069	66067	106069	172136	#NULL!	2013-12-31				419	365	0	0	1	1	1	20121104	20121114	2012-11-07	10	7	61	1	1	0	0	3	0	1	154	1	1	0	0	0	0	2	1	1	0	0	3	0	1
377	1	19490519	25.7657	3	2	98197	87857	98197	186054	#NULL!	2013-12-31				398	365	0	0	1	0.933	0.933	20121125	20121204	2012-11-28	9	6	63	0	1	0	0	3	0	1	153	0	2	1	0	0	0	2	1	2	1	0	2	1	0
380	1	19430928	30.0346	2	2	229723	105116	302156	407272	#NULL!	2013-12-31				391	365	0	0	1	0.914	0.914	20121202	20121228	2012-12-05	26	23	69	0	2	1	0	3	0	1	154	1	2	1	0	0	0	1	0	1	0	0	2	1	0
382	1	19470315	24.136	3	1	88801	28433	387834	416267	#NULL!	2013-12-31				386	365	0	0	1	0.744	0.744	20121204	20121215	2012-12-10	11	5	65	1	2	1	0	3	0	1	153	0	2	1	0	0	0	2	1	3	0	1	2	1	0
388	1	19430525	21.0679	2	1	101075	34691	335190	369881	#NULL!	2013-12-31				372	365	0	0	1	0.962	0.962	20121218	20121231	2012-12-24	13	7	69	1	2	1	0	2	1	0	153	0	2	1	0	0	0	1	0	3	0	1	2	1	0
391	1	19420402	25.8876	3	0	124200	14214	197215	211429	#NULL!	2013-12-31				370	365	0	0	1	1	1	20121223	20130104	2012-12-26	12	9	70	0	2	1	0	3	0	1	154	1	1	0	0	0	0	2	1	1	0	0	2	1	0
401	1	19741228	22.4396	2	0	203498	41098	403018	444116	#NULL!	2013-12-31				1909	365	0	0	1	0.919	0.919	20081007	20081106	2008-10-09	30	28	33	0	1	0	0	2	1	0	154	1	1	0	0	0	0	1	0	3	0	1	2	1	0
429	1	19281101	22.68	4	1	133693	57768.2	133693	191462	20100825	2010-08-25		J441	491.21	1325	365	1	0	1	0.919	0.919	20070104	20070118	2007-01-08	14	10	78	0	3	0	1	2	1	0	154	1	2	1	0	0	0	2	1	1	0	0	2	1	0
439	1	19531110	26.0933	2	0	104598	174524	528202	702727	20100718	2010-07-18		C19	154	515	365	1	0	1	0.919	0.919	20090216	20090227	2009-02-18	11	9	55	0	1	0	0	3	0	1	153	0	1	0	0	0	0	1	0	3	0	1	2	1	0
444	1	19370119	27.0993	3	0	173505	14544.4	205755	220299	#NULL!	2013-12-31				1718	365	0	0	1	0.919	0.919	20090410	20090430	2009-04-18	20	12	72	0	2	1	0	3	0	1	153	0	1	0	0	0	0	2	1	2	1	0	2	1	0
504	1	19430213	22.7985	3	1	130041	10711	130041	140752	#NULL!	2013-12-31				1639	365	0	0	1	0.919	0.919	20090702	20090723	2009-07-06	21	17	66	1	2	1	0	2	1	0	153	0	2	1	0	0	0	2	1	1	0	0	2	1	0
513	1	19290810	28.4799	3	0	193900	7246.72	193900	201146	20121027	2012-10-27		C189	153	1178	365	1	0	1	0.919	0.919	20090801	20090815	2009-08-06	14	9	79	1	3	0	1	3	0	1	153	0	1	0	0	0	0	2	1	2	1	0	2	1	0
514	0	19460702	18.7783	2	0	99806.7	10878.4	99806.7	110685	#NULL!	2013-12-31				1601	365	0	0	1	0.888	0.888	20090806	20090820	2009-08-13	14	7	63	0	1	0	0	2	1	0	153	0	1	0	0	0	0	1	0	1	0	0	2	1	0
535	0	19340922	27.9155	3	1	1.14801e+06	0	1.14801e+06	1.14801e+06	20070606	2007-06-06	486		486	37	37	1	1	0.10137	0.888	0.090016	20070419	20070606	2007-04-30	48	37	72	0	2	1	0	3	0	1	153	0	2	1	0	0	0	2	1	2	1	0	2	1	0
544	1	19580114	23.1206	2	0	128691	3895.84	128691	132586	#NULL!	2013-12-31				1736	365	0	0	1	0.919	0.919	20090328	20090413	2009-03-31	16	13	51	0	1	0	0	2	1	0	153	0	1	0	0	0	0	1	0	1	0	0	2	1	0
558	0	19561025	25.3219	2	0	132877	257699	132877	390576	20080325	2008-03-25		C20	154	425	365	1	0	1	0.888	0.888	20070122	20070206	2007-01-25	15	12	50	0	1	0	0	3	0	1	154	1	1	0	0	0	0	1	0	3	0	1	3	0	1
569	1	19280917	23.7065	3	2	116591	20982	116591	137573	20121221	2012-12-21		J449	496	1285	365	1	0	1	0.919	0.919	20090611	20090623	2009-06-15	12	8	80	1	3	0	1	2	1	0	153	0	2	1	0	0	0	2	1	2	1	0	2	1	0
573	1	19590528	22.2543	2	0	112314	16282.2	112314	128596	#NULL!	2013-12-31				1776	365	0	0	1	0.919	0.919	20090216	20090226	2009-02-19	10	7	49	1	1	0	0	2	1	0	154	1	1	0	0	0	0	1	0	1	0	0	2	1	0
581	1	19331217	22.495	3	1	208967	66216.8	551098	617315	#NULL!	2013-12-31				1734	365	0	0	1	0.919	0.919	20090327	20090417	2009-04-02	21	15	75	1	3	0	1	2	1	0	154	1	2	1	0	0	0	2	1	3	0	1	2	1	0
585	0	19220119	25.9151	3	2	664550	76724.4	763717	840441	20080326	2008-03-26		C186	153	296	296	1	1	0.810959	0.888	0.720132	20070511	20070721	2007-06-04	71	47	85	1	3	0	1	3	0	1	153	0	2	1	0	1	0	2	1	2	1	0	3	0	1
600	0	19420821	27.7987	3	1	102109	76911.1	102109	179020	#NULL!	2013-12-31				1884	365	0	0	1	0.888	0.888	20081028	20081110	2008-11-03	13	7	66	1	2	1	0	3	0	1	153	0	2	1	0	0	1	2	1	3	0	1	2	1	0
605	0	19620501	21.8871	2	0	90137.8	11038.6	90137.8	101176	#NULL!	2013-12-31				1562	365	0	0	1	0.888	0.888	20090919	20090928	2009-09-21	9	7	47	0	1	0	0	2	1	0	153	0	1	0	0	0	0	1	0	1	0	0	2	1	0
608	0	19420920	21.3675	2	0	115642	6563.38	115642	122206	#NULL!	2013-12-31				2382	365	0	0	1	0.888	0.888	20070619	20070707	2007-06-24	18	13	64	1	1	0	0	2	1	0	153	0	1	0	0	0	0	1	0	2	1	0	2	1	0
611	0	19460510	25.4028	3	0	97477.1	87740.6	97477.1	185218	#NULL!	2013-12-31				1590	365	0	0	1	0.888	0.888	20090821	20090903	2009-08-24	13	10	63	0	1	0	0	3	0	1	153	0	1	0	0	0	0	2	1	2	1	0	1	0	0
612	1	19440503	29.7436	3	1	133046	40727.4	133046	173774	#NULL!	2013-12-31				1541	365	0	0	1	0.919	0.919	20091007	20091022	2009-10-12	15	10	65	0	2	1	0	3	0	1	153	0	2	1	0	0	0	2	1	1	0	0	2	1	0
617	1	19540806	18.5132	3	1	134138	99271.1	365219	464490	#NULL!	2013-12-31				1557	365	0	0	1	0.919	0.919	20090921	20091005	2009-09-26	14	9	55	0	1	0	0	2	1	0	153	0	2	1	0	0	0	2	1	3	0	1	2	1	0
619	1	19410108	24.841	3	1	137918	8094.32	137918	146012	20110221	2011-02-21		K264	532.4	539	365	1	0	1	0.919	0.919	20090826	20090911	2009-08-31	16	11	68	0	2	1	0	3	0	1	154	1	2	1	0	0	0	2	1	1	0	0	2	1	0
624	0	19480606	28.9341	3	0	191465	256062	952004	1.20807e+06	20080518	2008-05-18		C269	159.9	412	365	1	0	1	0.888	0.888	20070330	20070501	2007-04-02	32	29	58	0	1	0	0	3	0	1	154	1	1	0	0	0	0	2	1	3	0	1	3	0	1
624	0	19260428	20.7031	4	1	252455	1720.56	252455	254175	20120121	2012-01-21		C182	153	1704	365	1	0	1	0.888	0.888	20070523	20070608	2007-05-23	16	16	81	1	3	0	1	2	1	0	153	0	2	1	0	0	0	2	1	2	1	0	2	1	0
625	1	19550910	20.7265	2	0	89326.6	92210.6	773878	866088	20100219	2010-02-19		C189	153	400	365	1	0	1	0.919	0.919	20090113	20090123	2009-01-15	10	8	53	1	1	0	0	2	1	0	154	1	1	0	0	0	0	1	0	3	0	1	2	1	0
627	0	19370304	23.0056	3	0	88787.5	9918.9	88787.5	98706.4	#NULL!	2013-12-31				2517	365	0	0	1	0.888	0.888	20070207	20070217	2007-02-09	10	8	69	0	2	1	0	2	1	0	153	0	1	0	0	0	0	2	1	3	0	1	2	1	0
628	0	19450505	26.8383	2	0	94413.6	9024.38	94413.6	103438	#NULL!	2013-12-31				2290	365	0	0	1	0.888	0.888	20070920	20071002	2007-09-24	12	8	62	1	1	0	0	3	0	1	153	0	1	0	0	0	0	1	0	1	0	0	2	1	0
632	0	19490310	23.9753	2	0	129974	137620	129974	267594	#NULL!	2013-12-31				2248	365	0	0	1	0.888	0.888	20071026	20071114	2007-11-05	19	9	58	0	1	0	0	2	1	0	154	1	1	0	0	0	0	1	0	2	1	0	2	1	0
644	0	19561102	20.5457	2	0	86213.1	4062.32	86213.1	90275.4	#NULL!	2013-12-31				1930	365	0	0	1	0.888	0.888	20080916	20080924	2008-09-18	8	6	51	1	1	0	0	2	1	0	153	0	1	0	0	0	0	1	0	1	0	0	1	0	0
645	1	19430928	19.8178	3	8	189806	90605.8	189806	280412	20110808	2011-08-08		R092	799.1	852	365	1	0	1	0.919	0.919	20090406	20090422	2009-04-08	16	14	65	1	2	1	0	2	1	0	153	0	3	0	1	0	0	2	1	3	0	1	2	1	0
646	1	19450318	22.7444	3	2	104516	98655.5	104516	203172	#NULL!	2013-12-31				1363	365	0	0	1	0.919	0.919	20100406	20100419	2010-04-08	13	11	65	1	2	1	0	2	1	0	153	0	2	1	0	0	0	2	1	2	1	0	2	1	0
647	1	19470215	21.3086	2	1	93700.1	14798	93700.1	108498	#NULL!	2013-12-31				1380	365	0	0	1	0.919	0.919	20100320	20100331	2010-03-22	11	9	63	0	1	0	0	2	1	0	153	0	2	1	0	0	0	1	0	1	0	0	1	0	0
652	0	19861103	21.4533	2	0	92043.1	7267.52	92043.1	99310.6	#NULL!	2013-12-31				1541	365	0	0	1	0.888	0.888	20091010	20091019	2009-10-12	9	7	22	0	1	0	0	2	1	0	153	0	1	0	0	0	0	1	0	1	0	0	1	0	0
654	1	19350930	17.301	4	2	163626	14295.8	163626	177922	#NULL!	2013-12-31				1612	365	0	0	1	0.919	0.919	20090727	20090810	2009-08-02	14	8	73	1	2	1	0	1	0	0	153	0	2	1	0	0	0	2	1	2	1	0	2	1	0
655	1	19580914	21.4903	2	0	136868	57213.5	319124	376338	#NULL!	2013-12-31				1758	365	0	0	1	0.919	0.919	20090305	20090319	2009-03-09	14	10	50	1	1	0	0	2	1	0	154	1	1	0	0	0	0	1	0	3	0	1	2	1	0
658	1	19290717	23.4019	3	1	140820	88512.3	235791	324303	20121027	2012-10-27		C20	154	1195	365	1	0	1	0.919	0.919	20090716	20090729	2009-07-20	13	9	80	1	3	0	1	2	1	0	154	1	2	1	0	0	0	2	1	1	0	0	2	1	0
659	0	19391231	18.0427	3	1	126859	115120	964494	1.07961e+06	20100117	2010-01-17		C20	154	339	339	1	1	0.928767	0.888	0.824745	20090209	20090221	2009-02-12	12	9	69	0	2	1	0	1	0	0	154	1	2	1	0	0	0	2	1	2	1	0	2	1	0
662	1	19540502	24.3291	4	3	282522	95074.7	282522	377597	#NULL!	2013-12-31				1615	365	0	0	1	0.919	0.919	20090718	20090818	2009-07-30	31	19	55	0	1	0	0	3	0	1	153	0	3	0	1	0	0	2	1	3	0	1	2	1	0
668	1	19340612	22.0692	3	7	200793	26340.1	1.13034e+06	1.15668e+06	20101113	2010-11-13		C189	153	506	365	1	0	1	0.919	0.919	20090616	20090706	2009-06-25	20	11	75	1	3	0	1	2	1	0	153	0	3	0	1	1	0	2	1	3	0	1	2	1	0
674	0	19320522	17.1029	3	1	334183	18139.7	334183	352323	20120903	2012-09-03		C187	153	1028	365	1	0	1	0.888	0.888	20091103	20100213	2009-11-10	102	95	77	0	3	0	1	1	0	0	153	0	2	1	0	0	0	2	1	2	1	0	2	1	0
676	1	19560312	21.0696	2	7	162705	4574.96	438569	443144	20091109	2009-11-09		C19	154	144	144	1	1	0.394521	0.919	0.362564	20090611	20090627	2009-06-18	16	9	53	1	1	0	0	2	1	0	153	0	3	0	1	0	0	1	0	3	0	1	2	1	0
678	0	19430817	14.5243	3	6	82698.7	94398.5	581074	675473	20090529	2009-05-29		C182	153	330	330	1	1	0.90411	0.888	0.802849	20080630	20080712	2008-07-03	12	9	64	1	1	0	0	1	0	0	153	0	3	0	1	1	0	2	1	3	0	1	2	1	0
681	0	19510808	18.3077	3	8	1.56809e+06	0	1.56809e+06	1.56809e+06	20091208	2009-12-08		C182	153	1042	365	1	0	1	0.888	0.888	20070118	20070604	2007-01-31	137	124	55	0	1	0	0	1	0	0	153	0	3	0	1	1	0	2	1	3	0	1	3	0	1
684	0	19320406	19.433	3	0	128633	22966.3	128633	151600	20110102	2011-01-02		I10	401	538	365	1	0	1	0.888	0.888	20090711	20090728	2009-07-13	17	15	77	0	3	0	1	2	1	0	154	1	1	0	0	0	0	2	1	2	1	0	2	1	0
687	1	19460611	23.6682	#NULL!	2	131727	52568.9	394695	447263	#NULL!	2013-12-31				1583	365	0	0	1	0.919	0.919	20090827	20090909	2009-08-31	13	9	63	0	1	0	0	2	1	0	154	1	2	1	0	0	0	#NULL!	#NULL!	2	1	0	2	1	0
688	0	19481027	37.7855	3	1	134011	492244	622002	1.11425e+06	#NULL!	2013-12-31				1170	365	0	0	1	0.888	0.888	20101011	20101026	2010-10-18	15	8	61	0	1	0	0	3	0	1	153	0	2	1	0	1	0	2	1	3	0	1	2	1	0
693	0	19651004	18.3249	2	0	138645	430424	255992	686416	#NULL!	2013-12-31				1168	365	0	0	1	0.888	0.888	20101017	20101031	2010-10-20	14	11	45	1	1	0	0	1	0	0	154	1	1	0	0	0	0	1	0	3	0	1	2	1	0
695	0	19420620	25.8897	3	0	113414	5376.6	113414	118791	#NULL!	2013-12-31				1132	365	0	0	1	0.888	0.888	20101119	20101202	2010-11-25	13	7	68	1	2	1	0	3	0	1	153	0	1	0	0	0	0	2	1	1	0	0	1	0	0
700	0	19950426	19.5954	2	0	96636.7	0	96636.7	96636.7	#NULL!	2013-12-31				1140	365	0	0	1	0.888	0.888	20101115	20101125	2010-11-17	10	8	15	0	1	0	0	2	1	0	153	0	1	0	0	0	0	1	0	3	0	1	#NULL!	#NULL!	#NULL!
704	0	19250920	26.5615	3	2	242462	23400.6	242462	265863	20110129	2011-01-29		N179	584.9	373	365	1	0	1	0.888	0.888	20100106	20100205	2010-01-21	30	15	84	0	3	0	1	3	0	1	153	0	2	1	0	0	0	2	1	3	0	1	2	1	0
714	1	19541202	27.3413	3	0	117713	64609.8	117713	182322	#NULL!	2013-12-31				1195	365	0	0	1	0.919	0.919	20100920	20101002	2010-09-23	12	9	55	0	1	0	0	3	0	1	153	0	1	0	0	0	0	2	1	2	1	0	2	1	0
744	1	19490402	19.1464	2	1	97166.1	68686.6	312526	381212	#NULL!	2013-12-31				2031	365	0	0	1	0.919	0.919	20080603	20080618	2008-06-09	15	9	59	1	1	0	0	2	1	0	153	0	2	1	0	0	0	1	0	2	1	0	2	1	0
746	1	19300617	22.8625	3	2	168163	47252.4	381791	429044	#NULL!	2013-12-31				1559	365	0	0	1	0.919	0.919	20090915	20091003	2009-09-24	18	9	79	0	3	0	1	2	1	0	153	0	2	1	0	1	0	2	1	3	0	1	3	0	1
750	1	19450113	23.6128	3	1	122497	124851	122497	247348	#NULL!	2013-12-31				1322	365	0	0	1	0.919	0.919	20100516	20100528	2010-05-19	12	9	65	1	2	1	0	2	1	0	153	0	2	1	0	0	0	2	1	2	1	0	2	1	0
760	0	19201111	25.3069	3	2	201063	90698.6	820841	911539	#NULL!	2013-12-31				2549	365	0	0	1	0.888	0.888	20070105	20070127	2007-01-08	22	19	86	0	3	0	1	3	0	1	153	0	2	1	0	1	0	2	1	3	0	1	3	0	1
765	0	19470514	26.2572	3	2	183416	80540.7	331847	412388	#NULL!	2013-12-31				1559	365	0	0	1	0.888	0.888	20090921	20091014	2009-09-24	23	20	62	1	1	0	0	3	0	1	154	1	2	1	0	0	0	2	1	3	0	1	2	1	0
784	0	19380115	27.3258	3	0	124786	174261	124786	299046	#NULL!	2013-12-31				1106	365	0	0	1	0.888	0.888	20101218	20101229	2010-12-21	11	8	71	0	2	1	0	3	0	1	154	1	1	0	0	0	0	2	1	2	1	0	2	1	0
867	1	19570418	25.6067	3	0	128140	135895	128140	264035	#NULL!	2013-12-31				1297	365	0	0	1	0.919	0.919	20100609	20100623	2010-06-13	14	10	53	0	1	0	0	3	0	1	153	0	1	0	0	0	0	2	1	2	1	0	2	1	0
869	0	19391125	23.0319	3	7	151607	48357.9	577742	626100	20121011	2012-10-11		C186	153	1069	365	1	0	1	0.888	0.888	20091107	20091118	2009-11-07	11	11	69	1	2	1	0	2	1	0	153	0	3	0	1	0	1	2	1	3	0	1	2	1	0
878	0	19320102	23.0319	3	2	595012	51887.3	732332	784219	20110915	2011-09-15		C20	154	1008	365	1	0	1	0.888	0.888	20081208	20090205	2008-12-11	59	56	76	1	3	0	1	2	1	0	154	1	2	1	0	1	0	2	1	2	1	0	2	1	0
889	1	19491008	27.2872	3	2	119991	5345.7	119991	125337	#NULL!	2013-12-31				1111	365	0	0	1	0.919	0.919	20101209	20101223	2010-12-16	14	7	61	0	1	0	0	3	0	1	153	0	2	1	0	0	0	2	1	1	0	0	2	1	0
896	0	19400611	26.3638	3	2	229094	20109.7	229094	249203	#NULL!	2013-12-31				1216	365	0	0	1	0.888	0.888	20100825	20100916	2010-09-02	22	14	70	0	2	1	0	3	0	1	153	0	2	1	0	1	0	2	1	2	1	0	3	0	1
898	0	19400121	14.863	3	3	631539	0	631539	631539	20100913	2010-09-13		C169	151	14	14	1	1	0.038356	0.888	0.03406	20100826	20100913	2010-08-30	18	14	70	0	2	1	0	1	0	0	153	0	3	0	1	1	0	2	1	3	0	1	3	0	1
906	0	19340922	23.2232	2	1	55807.5	155568	55807.5	211376	#NULL!	2013-12-31				1119	365	0	0	1	0.888	0.888	20101206	20101214	2010-12-08	8	6	76	1	3	0	1	2	1	0	153	0	2	1	0	0	0	1	0	1	0	0	1	0	0
925	0	19800414	22.529	2	0	128443	60212.8	534151	594364	#NULL!	2013-12-31				1105	365	0	0	1	0.888	0.888	20101216	20101229	2010-12-22	13	7	30	0	1	0	0	2	1	0	153	0	1	0	0	1	0	1	0	3	0	1	2	1	0
926	1	19190103	22.718	3	2	227905	13302.5	227905	241207	20110805	2011-08-05		C189	153	277	277	1	1	0.758904	0.919	0.697433	20101026	20101128	2010-11-01	33	27	91	1	3	0	1	2	1	0	153	0	2	1	0	0	0	2	1	3	0	1	2	1	0
951	1	19490811	23.9512	3	1	197264	63482.6	197264	260747	#NULL!	2013-12-31				1653	365	0	0	1	0.919	0.919	20090618	20090717	2009-06-22	29	25	59	0	1	0	0	2	1	0	153	0	2	1	0	1	0	2	1	2	1	0	2	1	0
955	0	19260801	22.9105	3	2	161417	82046.6	161417	243464	#NULL!	2013-12-31				1506	365	0	0	1	0.888	0.888	20091113	20091125	2009-11-16	12	9	83	1	3	0	1	2	1	0	153	0	2	1	0	1	0	2	1	2	1	0	2	1	0
960	1	19590620	20.5486	3	0	162842	184904	696542	881446	#NULL!	2013-12-31				1569	365	0	0	1	0.919	0.919	20090910	20090925	2009-09-14	15	11	50	0	1	0	0	2	1	0	154	1	1	0	0	0	0	2	1	2	1	0	2	1	0
979	0	19271013	17.9151	3	1	187233	57208.3	187233	244442	20121218	2012-12-18		C20	154	1328	365	1	0	1	0.888	0.888	20090427	20090512	2009-04-30	15	12	81	0	3	0	1	1	0	0	154	1	2	1	0	0	0	2	1	1	0	0	2	1	0
988	1	19280613	22.8057	2	1	148086	34645.5	148086	182731	20120101	2012-01-01		C20	154	1669	365	1	0	1	0.919	0.919	20070605	20070621	2007-06-07	16	14	78	1	3	0	1	2	1	0	154	1	2	1	0	0	0	1	0	2	1	0	2	1	0
1024	1	19420804	22.6667	2	0	111332	28907.8	785925	814833	#NULL!	2013-12-31				1499	365	0	0	1	0.919	0.919	20091119	20091204	2009-11-23	15	11	67	1	2	1	0	2	1	0	153	0	1	0	0	0	0	1	0	3	0	1	2	1	0
1025	1	19370208	21.6413	3	1	168777	107205	231843	339048	#NULL!	2013-12-31				1497	365	0	0	1	0.919	0.919	20091121	20091205	2009-11-25	14	10	72	1	2	1	0	2	1	0	154	1	2	1	0	0	0	2	1	1	0	0	2	1	0
1027	0	19470203	27.6361	2	2	99991.8	5133.44	99991.8	105125	#NULL!	2013-12-31				1485	365	0	0	1	0.888	0.888	20091204	20091214	2009-12-07	10	7	62	0	1	0	0	3	0	1	154	1	2	1	0	0	0	1	0	3	0	1	2	1	0
1029	1	19440925	25.7531	4	3	222372	6397.04	250962	257359	#NULL!	2013-12-31				1478	365	0	0	1	0.919	0.919	20091209	20091226	2009-12-14	17	12	65	1	2	1	0	3	0	1	153	0	3	0	1	1	0	2	1	3	0	1	2	1	0
1033	0	19561218	18.4911	3	6	449610	0	449610	449610	20100420	2010-04-20		C19	154	117	117	1	1	0.320548	0.888	0.284647	20091220	20100206	2009-12-24	48	44	53	1	1	0	0	1	0	0	153	0	3	0	1	1	0	2	1	3	0	1	2	1	0
1035	0	19380826	17.0068	3	0	149259	98950.8	149259	248210	#NULL!	2013-12-31				1462	365	0	0	1	0.888	0.888	20091222	20100109	2009-12-30	18	10	71	0	2	1	0	1	0	0	153	0	1	0	0	0	0	2	1	2	1	0	2	1	0
1039	1	19370112	23.5102	2	1	117350	58281.5	541837	600118	#NULL!	2013-12-31				1436	365	0	0	1	0.85	0.85	20100121	20100202	2010-01-25	12	8	73	0	2	1	0	2	1	0	153	0	2	1	0	0	0	1	0	3	0	1	3	0	1
1046	0	19230524	22.9066	4	3	437590	0	437590	437590	20100222	2010-02-22		C184	153	13	13	1	1	0.035616	0.888	0.031627	20100120	20100222	2010-02-09	33	13	86	0	3	0	1	2	1	0	153	0	3	0	1	0	0	2	1	2	1	0	2	1	0
1053	1	19430620	17.7456	2	0	147083	94135.8	147083	241219	#NULL!	2013-12-31				1387	365	0	0	1	1	1	20100303	20100324	2010-03-15	21	9	66	1	2	1	0	1	0	0	153	0	1	0	0	1	0	1	0	2	1	0	3	0	1
1055	0	19410902	23.6799	3	10	129123	46815.6	172794	219609	#NULL!	2013-12-31				1380	365	0	0	1	1	1	20100318	20100331	2010-03-22	13	9	68	1	2	1	0	2	1	0	154	1	3	0	1	0	0	2	1	1	0	0	2	1	0
1063	1	19330107	23.7709	3	2	150804	4606.16	150804	155411	#NULL!	2013-12-31				1352	365	0	0	1	1	1	20100414	20100428	2010-04-19	14	9	77	1	3	0	1	2	1	0	154	1	2	1	0	0	0	2	1	1	0	0	2	1	0
1068	0	19440129	21.9556	3	2	139990	124005	150338	274343	#NULL!	2013-12-31				1336	365	0	0	1	1	1	20100502	20100514	2010-05-05	12	9	66	1	2	1	0	2	1	0	153	0	2	1	0	0	0	2	1	1	0	0	2	1	0
1072	1	19331121	22.5827	3	2	110027	30479.8	110027	140506	#NULL!	2013-12-31				1324	365	0	0	1	1	1	20100511	20100526	2010-05-17	15	9	76	0	3	0	1	2	1	0	153	0	2	1	0	1	0	2	1	2	1	0	2	1	0
1074	1	19370106	22.806	2	2	173114	254999	599326	854325	#NULL!	2013-12-31				1322	365	0	0	1	0.809	0.809	20100516	20100529	2010-05-19	13	10	73	1	2	1	0	2	1	0	154	1	2	1	0	0	0	1	0	3	0	1	2	1	0
1075	0	19760513	20.6562	3	0	191922	90430.9	546812	637242	#NULL!	2013-12-31				1322	365	0	0	1	0.888	0.888	20100515	20100528	2010-05-19	13	9	34	0	1	0	0	2	1	0	153	0	1	0	0	0	0	2	1	3	0	1	3	0	1
1076	1	19450124	25.7202	3	1	142662	141496	933181	1.07468e+06	20111008	2011-10-08		C20	154	842	365	1	0	1	0.696	0.696	20090615	20090629	2009-06-18	14	11	63	0	1	0	0	3	0	1	154	1	2	1	0	0	0	2	1	1	0	0	2	1	0
1080	0	19360802	23.1385	3	0	182708	43955.6	714430	758386	20101025	2010-10-25		C20	154	366	365	1	0	1	0.728	0.728	20091010	20091106	2009-10-24	27	13	73	1	2	1	0	2	1	0	154	1	1	0	0	0	0	2	1	3	0	1	2	1	0
1082	1	19521220	22.4323	2	1	155017	95825	155017	250842	#NULL!	2013-12-31				1303	365	0	0	1	1	1	20100528	20100617	2010-06-07	20	10	57	1	1	0	0	2	1	0	153	0	2	1	0	0	0	1	0	2	1	0	2	1	0
1085	0	19410404	22.6409	3	0	161375	55495.4	1.06215e+06	1.11765e+06	20120716	2012-07-16		C269	159.9	670	365	1	0	1	1	1	20100912	20100927	2010-09-15	15	12	69	1	2	1	0	2	1	0	154	1	1	0	0	0	0	2	1	2	1	0	2	1	0
1087	1	19390708	21.0388	3	6	154642	52505.3	460852	513357	#NULL!	2013-12-31				1296	365	0	0	1	1	1	20100607	20100623	2010-06-14	16	9	70	0	2	1	0	2	1	0	153	0	3	0	1	0	0	2	1	3	0	1	3	0	1
1092	1	19591030	18.75	2	0	97918	83346.6	97918	181265	#NULL!	2013-12-31				1282	365	0	0	1	0.948	0.948	20100625	20100704	2010-06-28	9	6	50	1	1	0	0	2	1	0	153	0	1	0	0	0	0	1	0	3	0	1	2	1	0
1099	0	19330203	24.2568	3	1	302471	86259.4	387833	474093	20120617	2012-06-17		C189	153	696	365	1	0	1	0.808	0.808	20100713	20100810	2010-07-22	28	19	77	1	3	0	1	3	0	1	153	0	2	1	0	1	1	2	1	3	0	1	3	0	1
1100	0	19501022	20.4467	2	0	145602	43040.6	202101	245142	#NULL!	2013-12-31				1259	365	0	0	1	0.956	0.956	20100718	20100803	2010-07-21	16	13	59	0	1	0	0	2	1	0	154	1	1	0	0	0	0	1	0	3	0	1	2	1	0
1107	1	19370924	20.8209	3	2	176676	38043.1	176676	214719	#NULL!	2013-09-05				1116	365	1	0	1	0.924	0.924	20100810	20100828	2010-08-16	18	12	72	0	2	1	0	2	1	0	153	0	2	1	0	0	0	2	1	3	0	1	2	1	0
1115	1	19330924	27.1111	3	1	165445	121175	165445	286620	#NULL!	2013-12-31				1231	365	0	0	1	0.843	0.843	20100815	20100901	2010-08-18	17	14	76	1	3	0	1	3	0	1	154	1	2	1	0	0	0	2	1	1	0	0	2	1	0
1116	1	19410911	29.7619	2	1	143577	8442.91	143577	152020	#NULL!	2013-12-31				1219	365	0	0	1	1	1	20100824	20100911	2010-08-30	18	12	68	0	2	1	0	3	0	1	153	0	2	1	0	0	0	1	0	3	0	1	1	0	0
1121	0	19460218	27.3189	3	0	218581	121256	584957	706212	20121123	2012-11-23		C189	153	795	365	1	0	1	1	1	20100916	20101004	2010-09-20	18	14	64	0	1	0	0	3	0	1	153	0	1	0	0	0	0	2	1	3	0	1	2	1	0
1122	1	19460418	19.8025	2	0	131989	53276.8	574750	628027	#NULL!	2013-12-31				1200	365	0	0	1	1	1	20100915	20100929	2010-09-18	14	11	64	1	1	0	0	2	1	0	153	0	1	0	0	0	0	1	0	3	0	1	2	1	0
1127	1	19650425	18.0697	2	0	116217	141030	116217	257247	#NULL!	2013-12-31				1181	365	0	0	1	1	1	20101002	20101016	2010-10-07	14	9	45	0	1	0	0	1	0	0	154	1	1	0	0	0	0	1	0	2	1	0	2	1	0
1131	1	19470322	23.6408	3	0	122042	64016.6	353848	417865	20121008	2012-10-08		C189	153	723	365	1	0	1	1	1	20101013	20101025	2010-10-16	12	9	63	1	1	0	0	2	1	0	153	0	1	0	0	0	0	2	1	3	0	1	3	0	1
1137	1	19481004	27.931	3	1	95730.3	303782	689243	993025	#NULL!	2013-12-31				1156	365	0	0	1	0.847	0.847	20101029	20101108	2010-11-01	10	7	62	0	1	0	0	3	0	1	153	0	2	1	0	0	0	2	1	3	0	1	2	1	0
1146	1	19411210	23.1084	3	1	181495	67863.6	871940	939804	20111103	2011-11-03		C20	154	344	344	1	1	0.942466	1	0.942466	20101121	20101205	2010-11-24	14	11	68	0	2	1	0	2	1	0	154	1	2	1	0	0	0	2	1	3	0	1	3	0	1
1153	1	19430210	26.1429	2	0	189594	116765	189594	306359	#NULL!	2013-12-31				1112	365	0	0	1	0.749	0.749	20101211	20110108	2010-12-15	28	24	67	0	2	1	0	3	0	1	154	1	1	0	0	1	0	1	0	3	0	1	1	0	0
1154	0	19381023	23.7101	3	0	384586	87757	447533	535290	#NULL!	2013-12-31				1112	365	0	0	1	0.888	0.888	20101210	20110124	2010-12-15	45	40	72	0	2	1	0	2	1	0	153	0	1	0	0	0	1	2	1	2	1	0	2	1	0
1157	1	19260829	24.0346	3	2	171330	85966.9	196799	282766	#NULL!	2013-12-31				1455	365	0	0	1	0.82	0.82	20101215	20110121	2010-01-06	37	16	83	1	3	0	1	3	0	1	153	0	2	1	0	0	0	2	1	2	1	0	3	0	1
1163	0	19290225	18.0415	3	1	241064	34798.3	357639	392437	20110723	2011-07-23		C189	153	157	157	1	1	0.430137	0.888	0.381962	20110214	20110309	2011-02-16	23	21	81	1	3	0	1	1	0	0	153	0	2	1	0	1	0	2	1	3	0	1	3	0	1
1177	1	19300114	20.0288	3	2	189779	102951	189779	292730	#NULL!	2013-12-31				1018	365	0	0	1	0.919	0.919	20110228	20110329	2011-03-19	29	10	81	1	3	0	1	2	1	0	153	0	2	1	0	0	0	2	1	3	0	1	2	1	0
1189	0	19591011	20.1402	2	0	147901	44053.8	243704	287757	#NULL!	2013-12-31				923	365	0	0	1	0.889	0.889	20110613	20110630	2011-06-22	17	8	51	0	1	0	0	2	1	0	153	0	1	0	0	1	0	1	0	2	1	0	2	1	0
1201	0	19331220	22.6036	3	0	138182	7633.68	155152	162786	#NULL!	2013-12-31				881	365	0	0	1	0.888	0.888	20110729	20110810	2011-08-03	12	7	77	0	3	0	1	2	1	0	154	1	1	0	0	0	0	2	1	1	0	0	2	1	0
1208	1	19601103	17.7504	2	0	117492	641.58	293859	294501	#NULL!	2013-12-31				862	365	0	0	1	0.861	0.861	20110811	20110829	2011-08-22	18	7	50	1	1	0	0	1	0	0	153	0	1	0	0	1	0	1	0	3	0	1	1	0	0
1211	0	19400528	24.093	3	3	130862	43801.9	368925	412727	#NULL!	2013-12-31				848	365	0	0	1	0.848	0.848	20110829	20110912	2011-09-05	14	7	71	0	2	1	0	3	0	1	153	0	3	0	1	0	0	2	1	3	0	1	2	1	0
1216	0	19270517	19.6989	3	1	190653	15096	190653	205749	20120609	2012-06-09		I516	431	261	261	1	1	0.715068	0.801	0.57277	20110914	20111006	2011-09-22	22	14	84	0	3	0	1	2	1	0	153	0	2	1	0	0	0	2	1	1	0	0	2	1	0
1224	0	19551031	22.8374	3	0	238434	30470.5	571089	601559	20120807	2012-08-07		C20	154	304	304	1	1	0.832877	0.927	0.772077	20110929	20111021	2011-10-08	22	13	55	0	1	0	0	2	1	0	153	0	1	0	0	0	0	2	1	3	0	1	2	1	0
1225	0	19651211	19.076	2	0	123166	98731.9	236275	335007	#NULL!	2013-12-31				818	365	0	0	1	0.689	0.689	20111002	20111017	2011-10-05	15	12	45	0	1	0	0	2	1	0	154	1	1	0	0	0	0	1	0	2	1	0	2	1	0
1228	0	19440328	23.3011	3	1	88515.6	49944.3	747925	797870	#NULL!	2013-12-31				811	365	0	0	1	1	1	20111010	20111018	2011-10-12	8	6	67	0	2	1	0	2	1	0	154	1	2	1	0	0	0	2	1	3	0	1	2	1	0
1238	1	19420409	23.3536	3	1	131546	135851	163672	299523	#NULL!	2013-12-31				785	365	0	0	1	1	1	20111031	20111115	2011-11-07	15	8	69	0	2	1	0	2	1	0	153	0	2	1	0	0	0	2	1	1	0	0	2	1	0
1242	0	19480922	29.9967	3	2	95056.9	38169.4	95056.9	133226	#NULL!	2013-12-31				776	365	0	0	1	1	1	20111113	20111123	2011-11-16	10	7	63	1	1	0	0	3	0	1	153	0	2	1	0	0	0	2	1	2	1	0	2	1	0
1244	1	19400320	23.9162	3	0	109332	43562.2	432108	475670	#NULL!	2013-12-31				776	365	0	0	1	0.834	0.834	20111114	20111122	2011-11-16	8	6	71	0	2	1	0	2	1	0	154	1	1	0	0	0	0	2	1	3	0	1	2	1	0
1247	0	19571127	22.1746	2	0	120967	24943.1	448291	473234	#NULL!	2013-12-31				748	365	0	0	1	0.975	0.975	20111205	20111222	2011-12-14	17	8	54	1	1	0	0	2	1	0	153	0	1	0	0	0	0	1	0	3	0	1	2	1	0
1255	0	19270802	20.3131	3	3	185926	75517.7	185926	261443	#NULL!	2013-12-31				734	365	0	0	1	0.694	0.694	20111214	20120105	2011-12-28	22	8	84	0	3	0	1	2	1	0	153	0	3	0	1	0	0	2	1	3	0	1	2	1	0
1276	0	19390809	22.1949	3	1	121785	105700	121785	227485	#NULL!	2013-12-31				608	365	0	0	1	0.918	0.918	20120427	20120510	2012-05-02	13	8	72	0	2	1	0	2	1	0	153	0	2	1	0	0	0	2	1	2	1	0	2	1	0
1282	0	19320806	19.4771	3	0	175960	66409	209456	275865	#NULL!	2013-12-31				561	365	0	0	1	0.728	0.728	20120613	20120627	2012-06-18	14	9	79	1	3	0	1	2	1	0	154	1	1	0	0	0	0	2	1	1	0	0	2	1	0
1292	0	19510826	25.7571	3	1	128742	89150	128742	217892	#NULL!	2013-12-31				533	365	0	0	1	1	1	20120712	20120723	2012-07-16	11	7	60	0	1	0	0	3	0	1	154	1	2	1	0	0	0	2	1	1	0	0	2	1	0
[truncated: 10 more columns]
